# Supplementary material for: The efficacy of nudge theory strategies in influencing adult dietary behaviour: a systematic review and meta-analysis
Source: BMC Public Health. 2016 Jul 30;16:676. doi: 10.1186/s12889-016-3272-x (PMC4967524; doi:10.1186/s12889-016-3272-x)
Supplement: Additional file 4: — Data extraction. (XLSX 50 kb) [file 12889_2016_3272_MOESM4_ESM.xlsx]

## Sheet: Overall
Study		Sample Size	Outcome	SE	CI lower	CI upper	Rate	CI lower	CI upper	CI
Walsh and Kiviniemi, 2014	43	117	28.27	0.19	27.8976	28.6424	28.27	28.2349	28.3034	0.03425	USA
Privitera and Zuraikat, 2014	42	56	79.3	67.56	61.605	96.995	79.3	61.605	96.995	17.695	USA		Outlier
Gittelsohn et al., 2013	41	145	7.84	77.85	-4.83158	20.5116	7.84	-4.83158	20.5116	12.6716	USA (Navajo)
Kiesel and Villas-Boas, 2013	40	4000	12.8	8.8	-4.448	30.048	12.8	-4.448	30.048	17.248	USA
van Kleef et al., 2012	39	67	41.4	49.3	29.595	53.205	41.4	29.595	53.205	11.805	USA
Marchiori et al., 2012	38	88	128.6	3.36	127.897	129.303	128.6	127.897	129.303	0.702737	Belgium		Outlier
Dumanovsky et al., 2011	37	7311	2.2	2.56	-2.79	7.24	2.2	-2.79	7.24	5.015	USA
Finkelstein et al, 2011	36	9823	-1.31	1.05	-0.748	3.368	-1.31	-0.748	3.368	2.058	USA
Hoefkens et al., 2011	35	657	2.2	134	-8.04656	12.4466	2.2	-8.04656	12.4466	10.2466	Belgium
Ogawa et al., 2011	34	1684	9.1	26.4	7.83908	10.3609	9.1	7.83908	10.3609	1.26092	Japan
Pulos and Leng, 2010	33	16000	1.99893	0.554	0.906183	3.07836	1.99893	0.906183	3.07836	1.08609	USA
Roberto et al., 2010	32	303	11.3	47.4	5.9628	16.6372	11.3	5.9628	16.6372	5.3372	USA
Shimizu et al., 2010	31	122	21.7	58.9	11.2482	32.1518	21.7	11.2482	32.1518	10.4518	USA
Wisdom et al., 2010 - A	30	290	5.8	2.2	1.488	10.112	5.8	1.488	10.112	4.312	USA
Wisdom et al., 2010 - B	29	342	9	3.9	1.356	16.644	9	1.356	16.644	7.644	USA
Chu et al., 2009	28	13951	1.98173	8.47881	1.84103	2.12242	1.98173	1.84103	2.12242	0.140698	USA
Gerend, 2009	27	288	5.5407	47.78	0.0223866	11.059	5.5407	0.0223866	11.059	5.51831	USA
Kelly et al., 2009	26	43	11.6751	26.6491	3.70979	19.6405	11.6751	3.70979	19.6405	7.96533	UK (Northern Ireland)
Stroebele et al., 2009	25	59	44.7536	10.5166	42.0701	47.4371	44.7536	42.0701	47.4371	2.68352	USA
Ueland et al., 2009	24	33	7.16991	50.7705	-10.1526	24.4924	7.16991	-10.1526	24.4924	17.3225	USA
Viskaal-van Dongen et al., 2009	23	51	36.8082	7.77316	34.6748	38.9415	36.8082	34.6748	38.9415	2.13338	Netherlands
Bodor et al., 2008	22	102	35.7	8.89	33.9747	37.4253	35.7	33.9747	37.4253	1.72527	USA
Raynor and Wing, 2007 - A	21	28	44.667	56.6699	23.6762	65.6578	44.667	23.6762	65.6578	20.9908	USA
Raynor and Wing, 2007 - B	20	28	6.43337	86.8745	-25.7454	38.6121	6.43337	-25.7454	38.6121	32.1788	USA
Rolls et al., 2007 (1)	19	23	14.6097	6.09895	12.1171	17.1023	14.6097	12.1171	17.1023	2.49257	USA
Rolls et al., 2007 (2)	18	119	2.62309	10.2838	0.775367	4.4708	2.62309	0.775367	4.4708	1.84772	USA
Antonuk and Block, 2006	17	67	36.9967	75.8486	18.8346	55.1588	36.9967	18.8346	55.1588	18.1621	USA
Wansink et al., 2006 - A	16	85	12.5832	55.7883	0.723102	24.4434	12.5832	0.723102	24.4434	11.8601	USA
Wansink et al., 2006 - B	15	85	23.6111	71.7623	8.35498	38.8671	23.6111	8.35498	38.8671	15.2561	USA
Hetherington et al., 2006 - A	14	37	11.2414	8.74424	8.42379	14.059	11.2414	8.42379	14.059	2.81759	UK (England)
Hetherington et al., 2006 - B	13	37	15.4217	8.74424	12.6041	18.2393	15.4217	12.6041	18.2393	2.81759	UK (England)
Huang et al., 2006	12	456	0.62	0.0841837	0.46	0.79	0.62	0.46	0.79	0.165	Australia
Norton et al., 2006	11	30	13.67	11.226	9.65284	17.6872	13.67	9.65284	17.6872	4.01716	UK (England)
Wansink and Kim, 2005	10	72	31.1916	43.9768	21.0335	41.3497	31.1916	21.0335	41.3497	10.1581	USA
Wansink et al., 2005	9	54	42.1799	70.556	23.3611	60.9988	42.1799	23.3611	60.9988	18.8188	USA
Devitt and Mattes, 2004	8	20	6.03871	13.0094	0.33708	11.7403	6.03871	0.33708	11.7403	5.70163	USA
Diliberti et al., 2004	7	180	20.1521	3.87965	19.5853	20.7189	20.1521	19.5853	20.7189	0.566778	USA
Levitsky and Youn, 2004	6	13	23.639	4.44126	21.2247	26.0533	23.639	21.2247	26.0533	2.4143	USA
Rolls et al., 2004 (1)	5	60	12.0556	6.71597	10.3563	13.755	12.0556	10.3563	13.755	1.69938	USA
Rolls et al., 2004 (2)	4	75	44.7	8.4	42.7989	46.6011	44.7	42.7989	46.6011	1.9011	USA
Steenhuis et al., 2004 - A	3	290	-4.50741	77.4692	-13.4237	4.40892	-4.50741	-13.4237	4.40892	8.91633	Netherlands
Steenhuis et al., 2004 - B	2	215	-8.05409	74.6961	-18.0388	1.93061	-8.05409	-18.0388	1.93061	9.9847	Netherlands
Summary	1		15.2851	3.93322	7.57595	22.9942	15.2851	7.57595	22.9942	7.7091
					Graph:
		Central Tendency			Zero Line				Marchiori et al., 2012	44
		0	15.2851		0	0			Dumanovsky et al., 2011	43		Median	12.3194
		1	15.2851		1	0			Finkelstein et al, 2011	42		Q1	5.85968
		2	15.2851		2	0			Hoefkens et al., 2011	41		Q3	29.3034
		3	15.2851		3	0			Bodor et al., 2008	40		IQR	23.4438
		4	15.2851		4	0			Marchiori et al., 2011	39		Upper fence	64.4691
		5	15.2851		5	0			Weijzen et al., 2008	38		Lower Fence	-29.306
		6	15.2851		6	0			Ogawa et al., 2011	37
		7	15.2851		7	0			van Kleef et al., 2012	36
		8	15.2851		8	0			Pulos and Leng, 2010	35
		9	15.2851		9	0			Author 11, year	34
		10	15.2851		10	0			Author 12, year	33
		11	15.2851		11	0			a1	32
		12	15.2851		12	0			b1	31
		13	15.2851		13	0			Author 13, year	30
		14	15.2851		14	0			Author 14, year	29
		15	15.2851		15	0			Author 15, year	28
		16	15.2851		16	0			Author 16, year	27
		17	15.2851		17	0			Author 17, year	26
		18	15.2851		18	0			Author 18, year	25
		19	15.2851		19	0			Author 19, year	24
		20	15.2851		20	0			a2	23
		21	15.2851		21	0			b2	22
		22	15.2851		22	0			Author 20, year	21
		23	15.2851		23	0			Author 21, year	20
		24	15.2851		24	0			Author 22, year	19
		25	15.2851		25	0			a3	18
		26	15.2851		26	0			b3	17
		27	15.2851		27	0			Author 23, year	16
		28	15.2851		28	0			Author 24, year	15
		29	15.2851		29	0			Author 25, year	14
		30	15.2851		30	0			Author 26, year	13
		31	15.2851		31	0			Author 27, year	12
		32	15.2851		32	0			Author 28, year	11
		33	15.2851		33	0			Author 29, year	10
		34	15.2851		34	0			Author 30, year	9
		35	15.2851		35	0			Author 31, year	8
		36	15.2851		36	0			Author 32, year	7
		37	15.2851		37	0			Author 33, year	6
		38	15.2851		38	0			a4	5
		39	15.2851		39	0			b4	4
		40	15.2851		40	0			Author 34, year	3
		41	15.2851		41	0			Author 35, year	2
		42	15.2851		42	0			Summary	1
		43	15.2851		43	0
		44	15.2851		44	0
		45	15.2851		45	0

## Sheet: Calculations
Theoretical Study: Prevalence of variable A in population B - metanalysis of 10 cross sectional studies.
Study	Events	Sample Size	Outcome (es)	SE	Var	w	w*es	w*(es2)	w2		wv	wv*es	wv*(es2)	wv2
Walsh and Kiviniemi, 2014		161	28.27	0.19	0.0361	27.7008	783.102	22138.3	767.336		0.00305967	0.0864969	2.44527	9.3616e-06
Gittelsohn et al., 2013		145	7.84	77.85	6060.62	0.000165	0.0012936	0.0101418	2.72249e-08		0.000156558	0.00122741	0.00962292	2.45103e-08
Kiesel and Villas-Boas, 2013		4000	12.8	8.8	77.44	0.0129132	0.165289	2.1157	0.000166751		0.0024738	0.0316647	0.405308	6.11969e-06
van Kleef et al., 2012		67	41.4	49.3	2430.49	0.00041144	0.0170336	0.705191	1.69283e-07		0.000362675	0.0150148	0.621611	1.31533e-07
Dumanovsky et al., 2011		7309	2.2	2.56	6.5536	0.152588	0.335693	0.738525	0.0232831		0.00299985	0.00659967	0.0145193	8.99911e-06
Finkelstein et al, 2011		9823	-1.31	1.05	1.1025	0.907029	-1.18821	1.55655	0.822702		0.00304972	-0.00399514	0.00523363	9.3008e-06
Hoefkens et al., 2011		657	2.2	134	17956	5.56917e-05	0.000122522	0.000269548	3.10156e-09		5.46962e-05	0.000120332	0.00026473	2.99168e-09
Ogawa et al., 2011		1684	9.1	26.4	696.96	0.0014348	0.0130567	0.118816	2.05866e-06		0.000976795	0.00888883	0.0808884	9.54128e-07
Pulos and Leng, 2010		16000	1.99893	0.554	0.306916	3.25822	6.51297	13.019	10.616		0.00305714	0.00611102	0.0122155	9.3461e-06
Roberto et al., 2010		303	11.3	47.4	2246.76	0.000445085	0.00502946	0.056833	1.98101e-07		0.000388567	0.00439081	0.0496162	1.50985e-07
Shimizu et al., 2010		122	21.7	58.9	3469.21	0.00028825	0.00625503	0.135734	8.30881e-08		0.000263435	0.00571653	0.124049	6.93979e-08
Wisdom et al., 2010 - A		290	5.8	2.2	4.84	0.206612	1.19835	6.95041	0.0426883		0.00301535	0.017489	0.101436	9.09235e-06
Wisdom et al., 2010 - B		342	9	3.9	15.21	0.0657462	0.591716	5.32544	0.00432257		0.00292392	0.0263153	0.236838	8.54933e-06
Chu et al., 2009		13951	1.98173	8.47881	71.8902	0.0139101	0.027566	0.0546283	0.000193491		0.00250824	0.00497064	0.00985044	6.29125e-06
Gerend, 2009		288	5.5407	47.78	2282.93	0.000438034	0.00242701	0.0134473	1.91874e-07		0.000383182	0.0021231	0.0117634	1.46829e-07
Kelly et al., 2009		43	11.6751	26.6491	710.173	0.00140811	0.0164398	0.191937	1.98277e-06		0.000964349	0.0112589	0.131449	9.29968e-07
Stroebele et al., 2009		59	44.7536	10.5166	110.599	0.0090417	0.404648	18.1095	8.17523e-05		0.00228626	0.102318	4.57912	5.227e-06
Ueland et al., 2009		33	7.16991	50.7705	2577.64	0.000387951	0.00278157	0.0199436	1.50506e-07		0.0003443	0.0024686	0.0176996	1.18543e-07
Viskaal-van Dongen et al., 2009		51	36.8082	7.77316	60.422	0.0165503	0.609185	22.423	0.000273912		0.00258252	0.0950579	3.49891	6.66943e-06
Bodor et al., 2008		102	35.7	8.89	79.0321	0.0126531	0.451715	16.1262	0.000160101		0.0024641	0.0879682	3.14047	6.07177e-06
Raynor and Wing, 2007 - A		28	44.667	56.6699	3211.48	0.000311383	0.0139086	0.621253	9.69596e-08		0.000282624	0.012624	0.563874	7.98762e-08
Raynor and Wing, 2007 - B		28	6.43337	86.8745	7547.18	0.0001325	0.00085242	0.00548393	1.75562e-08		0.000127001	0.000817041	0.00525633	1.61292e-08
Rolls et al., 2007 (1)		23	14.6097	6.09895	37.1971	0.0268838	0.392764	5.73817	0.000722738		0.0027473	0.0401373	0.586394	7.54767e-06
Rolls et al., 2007 (2)		119	2.62309	10.2838	105.756	0.0094557	0.0248031	0.0650607	8.94102e-05		0.00231186	0.0060642	0.0159069	5.34469e-06
Antonuk and Block, 2006		67	36.9967	75.8486	5753.01	0.000173822	0.00643084	0.23792	3.02141e-08		0.000164479	0.00608517	0.225131	2.70533e-08
Wansink et al., 2006 - A		85	12.5832	55.7883	3112.33	0.000321303	0.00404303	0.0508743	1.03235e-07		0.000290772	0.00365885	0.0460401	8.45481e-08
Wansink et al., 2006 - B		85	23.6111	71.7623	5149.82	0.000194181	0.00458483	0.108253	3.77064e-08		0.000182594	0.00431124	0.101793	3.33407e-08
Hetherington et al., 2006 - A		37	11.2414	8.74424	76.4618	0.0130784	0.14702	1.6527	0.000171045		0.0024798	0.0278764	0.313369	6.14942e-06
Hetherington et al., 2006 - B		37	15.4217	8.74424	76.4618	0.0130784	0.201691	3.11042	0.000171045		0.0024798	0.0382427	0.589767	6.14942e-06
Huang et al., 2006		456	0.62	0.0841837	0.00708689	141.106	87.4855	54.241	19910.8		0.00305994	0.00189717	0.00117624	9.36326e-06
Norton et al., 2006		30	13.67	11.226	126.023	0.00793509	0.108473	1.48282	6.29657e-05		0.00220839	0.0301887	0.412679	4.87698e-06
Wansink and Kim, 2005		78	31.1916	43.9768	1933.96	0.000517075	0.0161284	0.50307	2.67366e-07		0.000442331	0.013797	0.43035	1.95656e-07
Wansink et al., 2005		54	42.1799	70.556	4978.14	0.000200878	0.00847302	0.357391	4.0352e-08		0.000188504	0.00795106	0.335375	3.55336e-08
Devitt and Mattes, 2004		20	6.03871	13.0094	169.245	0.00590859	0.0356803	0.215463	3.49115e-05		0.00201596	0.0121738	0.0735141	4.0641e-06
Diliberti et al., 2004		180	20.1521	3.87965	15.0517	0.0664377	1.33886	26.9808	0.00441396		0.00292528	0.0589504	1.18797	8.55725e-06
Levitsky and Youn, 2004		13	23.639	4.44126	19.7248	0.0506976	1.19844	28.3299	0.00257025		0.00288583	0.068218	1.6126	8.328e-06
Rolls et al., 2004 (1)		60	12.0556	6.71597	45.1043	0.0221708	0.267284	3.22227	0.000491546		0.00268889	0.0324163	0.390799	7.23013e-06
Rolls et al., 2004 (2)		75	44.7	8.4	70.56	0.0141723	0.633503	28.3176	0.000200855		0.00251663	0.112494	5.02846	6.33344e-06
Steenhuis et al., 2004 - A		290	-4.50741	77.4692	6001.47	0.000166626	-0.00075105	0.00338528	2.77641e-08		0.000158021	-0.000712265	0.00321047	2.49707e-08
Steenhuis et al., 2004 - B		215	-8.05409	74.6961	5579.51	0.000179227	-0.00144351	0.0116262	3.21224e-08		0.000169311	-0.00136364	0.0109829	2.86661e-08
					Sums:	173.699	884.162	22381.2	20689.6		0.0646405	0.988033	27.4308	0.000162027
k	43										v	326.796
df	42			Qv	12.3286
				I2v	-240.67
Q	17880.7
I2	99.7651			es (random)	15.2851
				SEes (random)	3.93322
es (fixed)	5.0902			CI (random)	7.57595	22.9942
SEes (fixed)	0.0758755
CI (fixed)	4.94149	5.23892

## Sheet: Plan1
This work is licensed under a Creative Common license Attribution 3.0 Unported (CC BY 3.0).
More information at http://creativecommons.org/licenses/by/3.0/
In a nutshell: you may use this work any way you want as long as you cite the source.
